# Supplementary material for: Parents’ Perceptions Regarding Needs and Readiness for Tele-Practice Implementation Within a Public Health System for the Identification and Rehabilitation of Children with Hearing and Speech–Language Disorders in South India
Source: Int J Environ Res Public Health. 2025 Jun 16;22(6):943. doi: 10.3390/ijerph22060943 (PMC12193409; doi:10.3390/ijerph22060943)
Supplement: Supplementary file 1 [file ijerph-22-00943-s001.zip]

Archive with 1 entries (1 files):
- ijerph-3610067-supplementary.pdf
